# Supplementary material for: Repositioning approved drugs for the treatment of problematic cancers using a screening approach
Source: PLoS One. 2017 Feb 6;12(2):e0171052. doi: 10.1371/journal.pone.0171052 (PMC5293254; doi:10.1371/journal.pone.0171052)
Supplement: S1 Table — Scores from the primary screen are given as mean and SD from 3 independent experiments, performed in duplicate (6 wells/compound). Data for the confirmation screen is based on one experiment, performed in duplicate (2 wells/drug). Compounds annotation and classification is based on the Anatomical Therapeutic Chemical (ATC) Classification System, the PCL annotation file and Martindale. * SD only from one independent experiment, 2 wells/drug; ** SD only from two independent experiments, 3–4 wells/drug; blank wells mean that the compound was not tested at the particular condition, while ‘-‘ means that it was not confirmed as hit in the particular assay; color-code is based on the herein accepted pharmacological classification. (XLSX) [file pone.0171052.s007.xlsx]

## Sheet: PANC-1
PCL compound	primary HTS, 10 µM			confirm., 10 µM		confirm., 0.8 µM		Therapeutic class (anatomic group/therapeutic subgroup)	Pharmacological subgroup (mode of action)	Chemical/pharmacological subgroup
	Mean	SD		Mean	SD	Mean	SD
Tegaserod maleate	1.0563	0.0198508				-	-	Gastrointestinal drugs/drugs for constipation	Drugs for constipation	Other drugs for constipation
Auranofin	1.04911	0.0190051				-	-	Anti-inflamatory and antirheumatic drugs	Specific antirheumatic agents	Gold preparations
Mitoxantrone dihydrochloride	1.0141	0.00866011				0.730116	0.0182731	Antineoplastic agents	Cytotoxic antibiotics and related substances	Anthracyclines and related substances
Daunorubicin hydrochloride	0.994225	0.011502				0.7057	0.00816456	Antineoplastic agents	Cytotoxic antibiotics and related substances	Anthracyclines and related substances
Thonzonium bromide	0.983274	0.0829375				-	-	Antiseptics and disinfectants	Cationic detergents, surfactants	Quaternary ammonium salts
Digoxigenin	0.961921	0.0110359				0.467062	0.0340579	Reagents in molecular biology, diagnostics	Cardiac glycoside aglycones	Cardiac glycoside aglycones
Doxorubicin hydrochloride	0.950281	0.00862528				0.525224	0.0679603	Antineoplastic agents	Cytotoxic antibiotics and related substances	Anthracyclines and related substances
Aminacrine	0.937378	0.0164507				-	-	Antiseptics and disinfectants (Dermatologicals)	Quinoline antimicrobial dyes	Acridine derivatives
Epirubicin hydrochloride	0.926533	0.00751207				0.537977	0.0116637	Antineoplastic agents	Cytotoxic antibiotics and related substances	Anthracyclines and related substances
Terfenadine	0.925594	0.12783				-	-	Respiratory system/Allergology	Antihistamines for systemic use	Other antihistamines for systemic use(piperidines)
Niclosamide	0.923567	0.0218134				-	-	Antiparasitic products/anthelmintics	Antisectodals	Salicylic acids derivatives
Lanatoside C	0.918698	0.0287807				1.00965	0.00839783	Cardiovascular drugs/cardiac therapy	Cardiac glycosides	Digitalis glycosides
Alexidine dihydrochloride	0.909114	0.0554189				-	-	Antiseptics and disinfectants	Detergents	Biguanides and amidines
Digitoxigenin	0.900829	0.0245599				0.761374	0.022783	precursor for semisynthetic cardiac glycosides	Cardiac glycoside aglycones	Cardiac glycoside aglycones
Proscillaridin A	0.89121	0.0374886				0.982129	0.00653165	Cardiovascular drugs/cardiac therapy	Cardiac glycosides	Scilla glycosides
Digoxin	0.891141	0.0375383				0.989982	0.00365461	Cardiovascular drugs/cardiac therapy	Cardiac glycosides	Digitalis glycosides
Cycloheximide	0.842037	0.00671863				0.553684	0.0323472	Antiinfectives (for biomedical studies in vitro)	Fungicides
Camptothecine (S,+)	0.837655	0.0612279				0.448866	0.000933093	Antineoplastic agents	Plant alkaloids and other natural products	Camptothecines
Parthenolide	0.790691	0.169473				-	-	Metabolism, natural product (expt)	Anti-inflammatory, and antispastic agents	Sesquiterpene lactones
Quinacrine dihydrochloride x 2H2O	0.78972	0.208032				-	-	Antiparasitic products/antiprotozoals	Agents against amoebiasis and other protoz.diseases	Miscelaneous
Verteporfin	0.786573	0.159234		1.04348	0.00272152	-	-	Sensory organs/Ophthalmologicals	Ocular vascular disorder agents	Antineovascularisation agents
Oxyphenbutazone	0.745359	0.0832534				-	-	Anti-inflamatory agents	Non-steroidal anti-inflammatory drugs	Butylpyrazolidines
Clofazimine	0.744055	0.167423				-	-	Antiinfectives for systemic use	Antimycobacterials	Drugs for treatment of lepra
Albendazole	0.741071	0.0351825				0.533078	0.0384901	Antiparasitic products/anthelmintics	Antinematodal agents	Benzimidazole derivatives
Podophyllotoxin	0.732574	0.00837304	*	0.699868	0.0368572	0.563403	0.0302478	Antibiotics and chemotherapeutics for dermatol. use	Chemotherapeutics for topical use	Antivirals
Colchicine	0.728596	0.0542796		0.638828	0.062906	0.631675	0.00583183	Musculo-skeletal system/antigout preparations	Antigout preparations	Preparations with no effect on uric acid metabolism
Nifuroxazide	0.712919	0.00814559				-	-	Intestinal anti-inflamantory and anti-infectives	Intestinal anti-infectives	Other intestinal anti-infectives
Thiostrepton	0.699594	0.0157	*	0.942706	0.0157848	-	-	Reagents in molecular biology (vet. med.)	Antibacterial agents	Natural cyclic oligopeptide antibiotic
Methyl benzethonium chloride	0.696994	0.0084	*	0.583931	0.0433111	-	-	Antiseptics and disinfectants (var.med.appl.)	Cationic detergents	Quaternary ammonium salts
Pyrvinium pamoate	0.687983	0.118785		0.892163	0.0268264	0.450888	0.00948644	Antiparasitic products/anthelmintics	Antinematodal agents	Other antinematodals
Mebendazole	0.683136	0.0426819				0.650259	0.03017	Antiparasitic products/anthelmintics	Antinematodal agents	Benzimidazole derivatives
Parbendazole	0.676563	0.0280604				0.624054	0.0443997	Antiparasitic products/anthelmintics (vet.)	Antinematodal agents	Benzimidazole derivatives
Suloctidil	0.672052	0.0898877	*	0.698935	0.00886438			Cardiovascular drugs/Peripheral vasodilatators	Peripheral vasodilators	Other peripheral vasodilatators
Chlorhexidine	0.637743	0.095621				-	-	Antiseptics and disinfectants (var. med. appl.)	Cationic antibacterial agent	Biguanides and amidines
Paclitaxel	0.623343	0.086653	**	0.69738	0.0351465	0.718063	0.0281483	Antineoplastic agents	Plant alkaloids and other natural products	Taxanes
Docetaxel	0.620416	0.0281799		0.656635	0.0377903	0.643416	0.0335913	Antineoplastic agents	Plant alkaloids and other natural products	Taxanes
Haloprogin	0.612153	0.0094	*	1.01922	0.0109638	-	-	Dermatologicals/antifungals	Antifungals for topical use	Other antifungals for topical use
Flubendazol	0.611258	0.0226485	**	0.723506	0.0206836			Antiparasitic products/anthelmintics	Antinematodal agents	Benzimidazole derivatives
Methiazole	0.606794	0.0295	*	0.759975	0.00598734			Antiparasitic products/anthelmintics	Antinematodal agents	Benzimidazole derivatives
Hycanthone	0.584518	0.0893316	**	0.691704	0.022161	-	-	Antiparasitic products/anthelmintics	Antitrematodals	Schistosomicides
Monensin sodium salt	0.583582	0.0484	*	0.673431	0.0320362			Antiparasitic products/antiprotozoals (vet)	Agents against protozoal diseases	Pyranes and hydropyranes
Ciclopirox ethanolamine	0.567939	0.098214	**	0.671798	0.0515534	-	-	Dermatological antifungals; gynecological antiinfectives	Antifungals for topical use	Other antifungals for topical use
Azaguanine-8	0.560827	0.028034	**	0.424217	0.0103418	-	-	Antineoplastic agents	Antimetabolites	Purine analogues
Dequalinium dichloride	0.55938	0.0119339	*	0.604926	0.0140741			Antiseptics and disinfectants (var.med.appl.)	Cationic antimicrobials, topical bacterostat	Quinoline derivatives
Oxibendazol	0.550843	0.0314	*	0.682528	0.0510868			Antiparasitic products/anthelmintics (vet.)	Antinematodal agents	Benzimidazole derivatives
Fenbendazole	0.547944	0.0152	*					Antiparasitic products/anthelmintics	Antinematodal agents	Benzimidazole derivatives
Thioguanosine	0.515225	0.0126054	**	-	-			Antineoplastic agents	Antimetabolites	Purine analogues
Methotrexate	0.484433	0.0144	*	0.464029	0.0123635			Antineoplastic agents, immunosuppressants	Antimetabolites	Folic acids analogues
Beta-Escin	0.446826	0.0471936	*	0.416674	0.0219277			Vasoprotectives, anti-inflamantory (nat.prod.)	Vasoprotectors, vasoconstrictors, anti-inflamantory	Saponines mixture
Topotecan	0.440944	0.0435406	**	0.622966	0.022472			Antineoplastic agents	Plant alkaloids and other natural products	Camptothecines
Pentamidine isethionate	0.396221	0.0594331	*	0.42204	0.0425335			Antiparasitic products/ Antiprotozoals	Agents against leishmaniasis and trypanosomiasis	Miscelaneous
Vorinostat	0.383435	0.1436	*	0.415197	0.00474322			Antineoplastic agents	Other antineoplastic agents	Other antineoplastic agents (SAHA inhibitors)
Cytarabine	0.383276	0.0408756	*	0.373597	0.0101085			Antineoplastic agents	Antimetabolites	Pyrimidine analogues
			*	s.d. from 1 independent experiment, 2 wells/drug
			**	s.d. from 2 independent experiments, 4 wells/drug
			-	the hit score was not in the assay range
