# Supplementary material for: Repositioning approved drugs for the treatment of problematic cancers using a screening approach
Source: PLoS One. 2017 Feb 6;12(2):e0171052. doi: 10.1371/journal.pone.0171052 (PMC5293254; doi:10.1371/journal.pone.0171052)
Supplement: S2 Table — Scores from the primary screen are given as mean and SD from 3 independent experiments, performed in duplicate (6 wells/compound). Data for the confirmation screen is based on two experiments, performed in duplicate (4 wells/drug); Compounds annotation and classification is based on the Anatomical Therapeutic Chemical (ATC) Classification System, the PCL annotation file and Martindale. * SD only from one independent experiment, 2 wells/drug; ** SD only from two independent experiments, 3–4 wells/drug; blank wells mean that the compound was not tested at the particular condition, while ‘-‘ means that it was not confirmed as hit in the particular assay; coloring is based on the herein accepted pharmacological classification. (XLSX) [file pone.0171052.s008.xlsx]

## Sheet: A549
PCL compound	primary HTS, 10 µM			confirm., 10 µM		confirm., 0.8 µM		Therapeutic class (anatomic group/therapeutic subgroup)	Pharmacological subgroup (mode of action)	Chemical/pharmacological subgroup
	Mean	SD		Mean	SD	Mean	SD
Thonzonium bromide	1.10675	0.00816648				-	-	Antiseptics and disinfectants	Cationic detergents, surfactants	Quaternary ammonium salts
Quinacrine dihydrochloride x 2H2O	1.08769	0.0229266				-	-	Antiparasitic products/antiprotozoals	Agents against amoebiasis and other protoz. diseases	Miscelaneous
Alexidine dihydrochloride	1.05435	0.00483546				-	-	Antiseptics and disinfectants	Detergents	Biguanides and amidines
Mitoxantrone dihydrochloride	1.05417	0.0200379				0.632203	0.029253	Antineoplastic agents	Cytotoxic antibiotics and related substances	Anthracyclines and related substances
Camptothecine (S,+)	1.03231	0.00840071				0.85703	0.024148	Antineoplastic agents	Plant alkaloids and other natural products	Camptothecines
Digoxigenin	0.99868	0.00835038				0.889967	0.0169383	Reagents in molecular biology, diagnostics	Cardiac glycoside aglycones	Cardiac glycoside aglycones
Lanatoside C	0.990824	0.0132087				1.01134	0.0077317	Cardiovascular drugs/cardiac therapy	Cardiac glycosides	Digitalis glycosides
Proscillaridin A	0.989355	0.00367872				1.03449	0.00512235	Cardiovascular drugs/cardiac therapy	Cardiac glycosides	Scilla glycosides
Digoxin	0.988061	0.00233174				1.01287	0.000453868	Cardiovascular drugs/cardiac therapy	Cardiac glycosides	Digitalis glycosides
Verteporfin	0.979416	0.111307				-	-	Sensory organs/Ophthalmologicals	Ocular vascular disorder agents	Antineovascularisation agents
Niclosamide	0.973145	0.014392				-	-	Antiparasitic products/anthelmintics	Antisectodals	Salicylic acids derivatives
Digitoxigenin	0.972863	0.00478806				1.00264	0.00418125	precursor for semisynthetic cardiac glycosides	Cardiac glycoside aglycones	Cardiac glycoside aglycones
Daunorubicin hydrochloride	0.968179	0.012637				0.574775	0.0560432	Antineoplastic agents	Cytotoxic antibiotics and related substances	Anthracyclines and related substances
Epirubicin hydrochloride	0.957384	0.0101828				0.506205	0.0449739	Antineoplastic agents	Cytotoxic antibiotics and related substances	Anthracyclines and related substances
Cycloheximide	0.955486	0.0116424				0.804617	0.0305025	Antiinfectives (for biomedical studies in vitro)	Fungicides
Tegaserod maleate	0.943553	0.148663	**			-	-	Gastrointestinal drugs	Drugs for constipation	Other drugs for constipation
Vorinostat	0.928313	0.01396				-	-	Antineoplastic agents	Other antineoplastic agents	Other antineoplastic agents (SAHA inhibitors)
Doxorubicin hydrochloride	0.919441	0.00329923				0.462429	0.107514	Antineoplastic agents	Cytotoxic antibiotics and related substances	Anthracyclines and related substances
Aminacrine	0.912781	0.0422281				-	-	Antiseptics and disinfectants (Dermatologicals)	Quinoline antimicrobial dyes	Acridine derivatives
Topotecan	0.903527	0.0269088				0.474766	0.00134341	Antineoplastic agents	Plant alkaloids and other natural products	Camptothecines
Podophyllotoxin	0.901502	0.00989283				0.841088	0.0162958	Antibiotics and chemotherapeutics for dermatol. use	Chemotherapeutics for topical use	Antivirals
Colchicine	0.901154	0.0218004				0.865673	0.014963	Musculo-skeletal system/antigout preparations	Antigout preparations	Preparations with no effect on uric acid metabolism
Pyrvinium pamoate	0.893393	0.0236212				0.623713	0.0181447	Antiparasitic products/anthelmintics	Antinematodal agents	Other antinematodals
Parbendazole	0.869841	0.0317466				0.824921	0.0137046	Antiparasitic products/anthelmintics (vet.)	Antinematodal agents	Benzimidazole derivatives
Mebendazole	0.868791	0.0244874				0.537348	0.0518374	Antiparasitic products/anthelmintics	Antinematodal agents	Benzimidazole derivatives
Oxibendazol	0.795701	0.0552972				0.58885	0.0570406	Antiparasitic products/anthelmintics (vet.)	Antinematodal agents	Benzimidazole derivatives
Albendazole	0.782901	0.0508581				-	-	Antiparasitic products/anthelmintics	Antinematodal agents	Benzimidazole derivatives
Docetaxel	0.772324	0.0456943				0.800882	0.020518	Antineoplastic agents	Plant alkaloids and other natural products	Taxanes
Paclitaxel	0.767772	0.0289975				0.866033	0.0277	Antineoplastic agents	Plant alkaloids and other natural products	Taxanes
Chlorhexidine	0.738416	0.0087003		0.645025	0.0809558	-	-	Antiseptics and disinfectants (var. med. appl.)	Cationic antibacterial agent	Biguanides and amidines
Methyl benzethonium chloride	0.732382	0.0241783				-	-	Antiseptics and disinfectants (var.med.appl.)	Cationic detergents	Quaternary ammonium salts
Cladribine	0.687486	0.0090585		0.707388	0.0664696			Antineoplastic agents	Antimetabolites	Purine analogues
Cytarabine	0.678697	0.0519094		0.618192	0.0266948	0.550654	0.0282406	Antineoplastic agents	Antimetabolites	Pyrimidine analogues
Thiostrepton	0.664731	0.0485662				-	-	Reagents in molecular biology (vet. med.)	Antibacterial agents	Natural cyclic oligopeptide antibiotic
Auranofin	0.639601	0.0759273		0.655607	0.257866	-	-	Anti-inflamatory and antirheumatic drugs	Specific antirheumatic agents	Gold preparations
Pentamidine isethionate	0.639597	0.00825044						Antiparasitic products/ antiprotozoals	Agents against leishmaniasis and trypanosomiasis	Miscelaneous
Dequalinium dichloride	0.616333	0.0461102						Antiseptics and disinfectants (var.med.appl.)	Cationic antimicrobials, topical bacterostat	Quinoline derivatives
Avermectin B1a	0.612711	0.0722491						Antiparasitic products/anthelmintics (vet.)	Endectocides	Avermectines
Gemcitabine	0.612383	0.118276		0.594242	0.0368205	0.55758	0.0325862	Antineoplastic agents	Antimetabolites	Pyrimidine analogues
Fluvastatin sodium salt	0.598702	0.0943769		0.571374	0.0227175			Cardiovascular drugs/Lipid modifying agents	Lipid modifying agents, plain	HMG CoA reductase inhibitors
Ivermectin	0.590986	0.0733016						Antiparasitic products/anthelmintics	Antinematodal agents	Avermectines
Clobetasol propionate	0.567825	0.0144988						Corticosteroids, dermatological preparations	Corticosteroids, plain	Corticosteroids, very potent (group IV); glucocorticoids
Monensin sodium salt	0.546628	0.0563835						Antiparasitic products/antiprotozoals (vet)	Agents against protozoal diseases	Pyranes and hydropyranes
Sertindole	0.5396	0.0228422	*	-	-			Central Nervous System/Psycholeptics	Antipsychotics	Indole derivatives
Methiazole	0.537889	0.123034		0.812057	0.0204996			Antiparasitic products/anthelmintics	Antinematodal agents	Benzimidazole derivatives
Betamethasone	0.519254	0.0407978						Corticosteroids, various applications	Corticosteroids for systemic and topical use	Corticosteroids, potent (group III); glucocorticoids
Amcinonide	0.493021	0.0276794		-	-			Corticosteroids, dermatological preparations	Corticosteroids, plain	Corticosteroids, potent (group III); glucocorticoids
Triamcinolone	0.492907	0.0384941		-	-			Corticosteroids, various applications	Corticosteroids for systemic, local oral and topical use	Corticosteroids, mod. potent (group II); glucocorticoids
Flumethasone pivalate	0.479522	0.0920982		-	-			Corticosteroids, dermatological preparations	Corticosteroids, plain and combinations	Corticosteroids, moderately potent (group II)
Mefloquine hydrochloride	0.475407	0.00276573	*	-	-			Antiparasitic products/antiprotozoals	Antimalarials	Methanolquinolines
Prednicarbate	0.47376	0.0472963		0.391967	0.0673486			Corticosteroids, dermatological preparations	Corticosteroids, plain	Corticosteroids, potent (group III)
Terfenadine	0.470589	0.119255	**	0.897785	6.79133e-05			Respiratory system/Allergology	Antihistamines for systemic use	Other antihistamines for systemic use (piperidines)
Haloprogin	0.4581	0.05187	**	0.570673	0.0489692			Dermatologicals/antifungals	Antifungals for topical use	Other antifungals for topical use
Erlotinib	0.451486	0.0472238	*	0.53503	0.0163878			Antineoplastic agents	Other antineoplastic agents	Protein kinase inhibitors
GBR 12909 dihydrochloride	0.450257	0.0917841						Central Nervous System (expt.)	Cocaine dependance/antiarrhythmic
Perhexiline maleate	0.44992	0.0544563	*	-	-			Cardiovascular drugs/Calcium channel blockers	Non-selective calcium channel blockers	Other non-selective calcium channel blockers
Loteprednol etabonate	0.445981	0.0371687	*	0.45866	0.0425302			Sensory organs/Ophthalmologicals	Anti-inflammatory agents	Corticosteroids, plain
5-fluorouracil	0.441027	0.0484568						Antineoplastic agents	Antimetabolites	Pyrimidine analogues
Fluticasone propionate	0.437875	0.0942596						Corticosteroids, dermatological preparations	Corticosteroids, plain	Corticosteroids, potent (group III); glucocorticoids
Hydrocortisone base	0.42952	0.016058	**	-	-			Corticosteroids, various applications	Corticosteroids for systemic, local oral and topical use	Corticoateroids, weak (group I); glucocorticoids
Fenbendazole	0.426807	0.0512884		0.795071	0.0522878			Antiparasitic products/anthelmintics	Antinematodal agents	Benzimidazole derivatives
Fluocinolone acetonide	0.423568	0.0165337	*	0.472764	0.110644			Corticosteroids, various applications	Corticosteroids for topical use, plain and combinations	Corticosteroids, potent (group III)
Deflazacort	0.419512	0.0576364		-	-			Systemic hormonal preparations, excl. sex hormones & insulins	Corticosteroids for systemic use	Glucocorticoids
Simvastatin	0.413672	0.0283539		-	-			Cardiovascular drugs/Lipid modifying agents	Lipid modifying agents, plain	HMG CoA reductase inhibitors
Diflorasone Diacetate	0.411273	0.0579298						Corticosteroids, dermatological preparations	Corticosteroids, plain	Corticosteroids, potent (group III)
Prednisolone	0.410928	0.0411831		-	-			Corticosteroids, various applications	Corticosteroids for systemic, local oral and topical use	Corticoateroids, weak (group I); glucocorticoids
Papaverine hydrochloride	0.397618	0.0554578						Gastrointestinal drugs, Urologicals	Antispastics, Erectile dysfunction treatment	Papaverine and derivatives
Flurandrenolide	0.39189	0.0735157		-	-			Corticosteroids, dermatological preparations	Corticosteroids, plain	Coticosteroids, potent (group III)
Parthenolide	0.39056	0.00725151		0.640046	0.0189654			Metabolism (expt.)	Anti-inflammatory, Antispastic agents	Sesquiterpene lactone
Cyclosporin A	0.388602	0.0989573	*	0.428639	0.036756			Immunomodulating agents/Ophtalmologicals	Immunosuppressants	Calcineurin inhibitors
Flunisolide	0.384672	0.00924001		0.483096	0.0230144			Respiratory system/Nasal preparations	Decongestants, nasal preparations for topical use	Corticosteroids; glucocorticoids
Phenoxybenzamine. HCl	0.381924	0.0954697		-	-			Cardiovascular drugs/Peripheral vasodilatators	Peripheral vasodilators	Other peripheral vasodilatators
Estramustine	0.374122	0.0494291						Antineoplastic agents	Other antineoplastic agents	Others (estrogen with N-mustard)
Fludrocortisone acetate	0.373445	0.0830343	*	0.391913	0.0434595			Systemic hormonal preparations, excl. sex hormones & insulins	Corticosteroids for systemic use	Mineralcorticoids
Hycanthone	0.363676	0.0111873		0.547866	0.1521			Antiparasitic products/anthelmintics	Antitrematodals	Schistosomicides
Thioguanosine	0.361002	0.0301637						Antineoplastic agents	Antimetabolites	Purine analogues
Floxuridine	0.360995	0.00393199	**	0.437832	0.0266224			Antineoplastic agents	Antimetabolites	Pyrimidine analogues
Gefitinib	0.358767	0.0818596	**	-	-			Antineoplastic agents	Other antineoplastic agents	Protein kinase inhibitors
Flubendazol	0.354896	0.0470149	*	0.630148	0.145265			Antiparasitic products/anthelmintics	Antinematodal agents	Benzimidazole derivatives
Flumethasone	0.35223	0.0491975	**	-	-			Corticosteroids, dermatological preparations	Corticosteroids, plain and combinations	Corticosteroids, moderately potent (group II)
Corticosterone	0.35067	0.0345447	**	-	-			Corticosteroids, various applications	Corticosteroids for systemic, local oral and topical use	Corticoateroids, weak (group I); glucocorticoids
Ciclopirox ethanolamine	0.345008	0.0364009		0.553961	0.0738686			Dermatological antifungals; gynecological antiinfectives	Antifungals for topical use	Other antifungals for topical use
Methylprednisolone, 6-alpha	0.335202	0.00689641	*	0.397488	0.062046			Corticosteroids, various applications	Corticosteroids for topical and systemic use	Corticosteroids, weak (group I); glucocorticoids
Nelfinavir mesylate	0.333763	0.0257017	*	-	-			Antiinfectives for systemic use/antivirals	Direct acting antiviral drugs	Protease inhibitors
Carmofur	0.325249	0.0665169	**	0.576766	0.0512179			Antineoplastic agents	Antimetabolites	Pyrimidine analogues
Dipivefrin hydrochloride	0.325246	0.015149						Sensory organs/Ophthalmologicals	Antiglaucoma preparations and miotics	Sympathomimetics in glaucoma therapy
Dexamethasone acetate	0.325032	0.0484487	*	0.397636	0.00639384			Corticosteroids, various applications	Corticosteroids for topical use, plain and combinations	Corticosteroids, potent (group III)
Etoposide	0.32473	0.0278953	*	0.404663	0.065606			Antineoplastic agents	Plant alkaloids and other natural products	Podophyllotoxin derivatives
Mometasone furoate	0.319872	0.00677266	**	0.405634	0.0200078			Corticosteroids, dermatological and nasal preparations	Corticosteroids for local and topical use	Corticosteroids, potent (group III); glucocorticoids
Beclomethasone dipropionate	0.31948	0.00199896	**					Corticosteroids, various applications	Corticosteroids for local and topical use	Corticosteroids, potent (group III)
Azacytidine-5	0.316327	0.0235196		0.441276	0.0371729			Antineoplastic agents	Antimetabolites	Pyrimidine analogues
Budesonide	0.315845	0.0336764		0.421847	0.0135746			Corticosteroids, dermatological and nasal preparations	Corticosteroids for local and topical use	Corticosteroids, potent (group III); glucocorticoids
Fluorometholone	0.309542	0.0500276	*	-	-			Corticosteroids, various applications	Corticosteroids for topical use, plain and combinations	Corticosteroids, moderately potent (group II)
Azaguanine-8	0.303197	0.0619287	*	-	-			Antineoplastic agents	Antimetabolites	Purine analogues
Levonordefrin	0.303065	0.0270461	**	-	-			Respiratory sytem/Nasal preparations	Decongestants for topical use, vasoconstrictors	Sympathomimetics
Primaquine diphosphate	0.298887	0.0807204						Antiparasitic products/antiprotozoals	Antimalarials	Aminoquinolines
Halcinonide	0.29815	0.00694924	*	0.35966	0.0420382			Corticosteroids, dermatological preparations	Corticosteroids, plain	Corticosteroids, very potent (group IV)
R(-) Apomorphine hydrochloride	0.292766	0.0095337	*	-	-			CNS/Anti-parkinson drugs; Urologicals	Dopaminergic agents	Dopamine agonists
Eserine/physostigmine sulfate	0.286496	0.0058764	*	-	-			Sensory organs/Ophthalmologicals, Antidots	Antiglaucoma preparations and miotics	Parasympathomimetics
(-)-Isoproterenol hydrochloride	0.26695	0.0331624	*	0.386555	0.0684965			Cardiovascular drugs/Cardiac therapy	Cardiac stimulants excl. cardiac glycosides	Adrenergic and dopaminergic agents
Deferoxamine mesylate	0.26153	0.0196415	*	-	-			Various drugs (Diagnostics, Hematology)	All other therapeutic products	Iron chelating agents
			*	s.d. from 1 independent experiment, 2 wells/drug
			**	s.d. from 2 independent experiments, 4 wells/drug
			-	the hit score was not in the assay range
